# Supplementary material for: I2 and the Deep Eutectic Solvent ChCl–Tartaric Acid Promote the Addition–Oxidative Cyclization of 2-Aminopyridines and Chalcones to Obtain Imidazo[1,2-a]pyridines
Source: Molecules. 2026 Apr 24;31(9):1416. doi: 10.3390/molecules31091416 (PMC13164598; doi:10.3390/molecules31091416)
Supplement: Supplementary file 1 [file molecules-31-01416-s001.zip]

Archive with 1 entries (1 files):
- molecules-4198741-supplementary.pdf
